# Supplementary material for: Scoping Review on Interventions for Physical Activity and Physical Literacy Components in Brazilian School-Aged Children and Adolescents
Source: Int J Environ Res Public Health. 2021 Aug 6;18(16):8349. doi: 10.3390/ijerph18168349 (PMC8392581; doi:10.3390/ijerph18168349)
Supplement: Supplementary file 1 [file ijerph-18-08349-s001.zip]

Archive with 1 entries (1 files):
- ijerph-1276159-supplementary.pdf
